# Supplementary material for: Ureteroarterial fistula: Late infectious common iliac artery pseudoaneurysm formation following successful endovascular stenting and literature review
Source: IJU Case Rep. 2025 Apr 29;8(4):305–9. doi: 10.1002/iju5.70002 (PMC12212935; doi:10.1002/iju5.70002)
Supplement: Supplementary file 1 — Table S1. [file IJU5-8-305-s001.xlsx]

## Sheet: Sheet1
Table S1. Table 2 with references (A, alive; D, dead; F-F, Femorofemoral; IC, ilial conduit; ISVR, in-situ vascular reconstruction; Nx, nephrectomy; PCN, percutaneous nephrostomy; SG, stent graft; UAF, ureteroarterial fistula; UCN, ureterocutaneostomy; UKN, unknown; US, ureteral stenting).
				Predisposing Factors
Authors	Journal title publication year	DOI	Age/ sex	Urinary diversion	Radiation	US	Upper urinary tract management following SG placement	Subsequent treatment or outcome / months after SG placement	Follow-up (months)	Status
A. F. Atmaca	Can Urol Assoc J 2013	10.5489/cuaj.170	54/M	-	-	-	None		12	A
R. Geevarghese	J Endourol Case Rep 2020	10.1089/cren.2019.0095	68/F	-	-	-	None†		6	A
P. Pozzilli	Case Rep Urol 2014	10.1155/2014/514625	43/F	-	+	+	None‡		8	A
T. Kaneko	IJU Case Rep 2020	10.1002/iju5.12216	64/M	-	+	+	None‡		7	D
Y. Takase	Indian J Urol 2015	10.4103/0970-1591.159668	63/M	-	-	+	None	Prophylactic Nx/ 6	6	A
O. V. Joglekar	Urol Ann 2017	10.4103/UA.UA_111_16	55/M	-	-	-	None	US/ 1	2	A
N. L. Liang	Ann Vasc Surg 2016	10.1016/j.avsg.2016.01.026	37/F	-	+	+	PCN	F-F bypass/ 12	18	A
T. Chandrasekar	Clin Genitourin Cancer 2018	10.1016/j.clgc.2018.04.003	55/F	IC	-	+	PCN	Explantation of SG; F-F bypass / 3	15	A
A. Mahlknecht	Arch Ital Urol Androl 2018	10.4081/aiua.2018.3.215	79/F	-	+	+	PCN	Endovasuclar restenting/ 8	10	D
N. Hernandez	BMJ Case Rep 2020	10.1136/bcr-2019-232189	45/F	-	+	+	PCN	Explantation of SG; F-F bypass / <1	1	A
Y. Sugito	Nihon Hinyokika Gakkai Zasshi 2022	10.5980/jpnjurol.113.134	36/F	-	+	+	PCN	Explantation of SG; F-F bypass /6	30	A
C. Surcel	Diagnostics (Basel) 2022	10.3390/diagnostics12081832	UKN	IC	UKN	+	PCN	Endovasuclar restenting/ UKN	4	D
C. Surcel	Diagnostics (Basel) 2022	10.3390/diagnostics12081832	UKN	UCN	UKN	+	PCN	Endovasuclar restenting/ UKN	7	D
S. Lee	Vasc Specialist Int 2023	10.5758/vsi.230072	84/F	-	-	+	PCN	Explantation of SG / 3.5	3.5	D
G. Bietz	J Vasc Surg 2014	10.1016/j.jvs.2013.06.015	45/F	-	-	+	PCN		2.5	A
A. Copelan	J Radiol Case Rep 2014	10.3941/jrcr.v8i7.1879	70/F	-	+	+	PCN		2	A
T. Chandrasekar	Clin Genitourin Cancer 2018	10.1016/j.clgc.2018.04.003	73/F	-	+	+	PCN		4	D
L. Leone	Int Urol Nephrol 2019	10.1007/s11255-019-02097-2	73/F	IC	+	+	PCN		25	A
L. Leone	Int Urol Nephrol 2019	10.1007/s11255-019-02097-2	57/F	-	+	+	PCN		63	A
T. Kuramoto	Hinyokika Kiyo 2019	10.14989/ActaUrolJap_65_7_299	46/F	-	-	+	PCN		2	D
C. Berastegi-Santamaria	Radiol Case Rep 2020	10.1016/j.radcr.2020.05.044	69/F	-	+	+	PCN		1	A
C. Surcel	Diagnostics (Basel) 2022	10.3390/diagnostics12081832	UKN	IC	UKN	+	PCN		10	A
C. Surcel	Diagnostics (Basel) 2022	10.3390/diagnostics12081832	UKN	UCN	UKN	+	PCN		8	A
C. Surcel	Diagnostics (Basel) 2022	10.3390/diagnostics12081832	UKN	UCN	UKN	+	PCN	Nx/ UKN	32	A
L. Leone	Int Urol Nephrol 2019	10.1007/s11255-019-02097-2	66/F	IC	+	+	PCN	Contralateral UAF/ 24	66	A
R. Palmerola	J Endourol Case Rep 2016	10.1089/cren.2015.0034	82/M	IC	+	+	PCN	Removal of PCN tube/ 2	12	A
A. Pirvu	Arab J Urol 2018	10.1016/j.aju.2018.05.001	84/F	-	-	-	PCN	Removal of PCN tube/ 3	24	A
A. I. A. Abbas	Vasc Endovascular Surg 2021	10.1177/1538574420976731	56/F	-	-	-	PCN	Removal of PCN tube/ <1	1.5	A
R. Murai	Hinyokika Kiyo 2013	https://www.ncbi.nlm.nih.gov/pubmed/24262705	78/M	UCN	-	+	US	Endovasuclar restenting/ 6	8	D
N. Merzeau	Case Rep Urol 2017	10.1155/2017/9453618	52/F	-	+	+	US	Explantation of SG; ISVR/ 12	96	A
H. Yang	J Endourol Case Rep 2017	10.1089/cren.2017.0108	51/F	-	+	+	US	Ureteral ligation; PCN; explantation of SG/ 24	48	A
A. L. Perrenoud	Cureus 2020	10.7759/cureus.8830	71/F	IC	+	+	US	Endovascular restenting; PCN/ <1	1	A
M. Callegari	Urology 2020	10.1016/j.urology.2020.03.013	75/F	IC	+	+	US	Nx; explantation of SG; ISVR/<1	1	A
K. Horie	CVIR Endovasc 2019	10.1186/s42155-019-0060-6	84/F	-	-	+	US		12	A
A. Haffar	Case Rep Urol 2021	10.1155/2021/8165991	55/F	-	+	+	US		6	A
K. K. Devulapalli	Radiol Case Rep 2021	10.1016/j.radcr.2021.02.004	80/F	-	+	+	US		30	A
M. A. Chakra	Vasc Endovascular Surg 2022	10.1177/15385744221105817	68/M	IC	+	+	US		12	A
L. Ongaro	Asian J Urol 2023	10.1016/j.ajur.2022.06.006	UKN	-	UKN	-	US		12	A
A. Rafiei	Case Rep Urol 2015	10.1155/2015/826760	58/F	IC	+	+	US	Prophylactic Nx; urinary diversion/ 4	4	A
S. Melegari	Urologia 2016	10.5301/uro.5000164	50/F	-	+	+	US	Contralateral UAF/ 3	15	A
P. Pepe	Case Rep Urol 2021	10.1155/2021/5590432	48/F	IC	+	+	US	Contralateral UAF/ 6	6	A
S. Dormeus	Can Urol Assoc J 2013	10.5489/cuaj.259	61/M	-	+	-	Nx		22	A
S. Y. Hong	Ann Vasc Surg 2016	10.1016/j.avsg.2016.02.033	63/F	-	-	+	Nx		6	A
Our case			38/F	IC	+	+	None	PCN; explantation of SG; Y-graft bypass/ 14	24	A
						† Non-functioning kidney on the side of UAF
						‡A Kidney on the side of UAF had been removed unnecessarily due to hematuria.
